# Supplementary material for: LINC00667/miR-449b-5p/YY1 axis promotes cell proliferation and migration in colorectal cancer
Source: Cancer Cell Int. 2020 Jul 17;20:322. doi: 10.1186/s12935-020-01377-7 (PMC7368754; doi:10.1186/s12935-020-01377-7)
Supplement: Supplementary file 1 — Additional file 1: Table S1. Ct value for GAPDH and LINC00667. [file 12935_2020_1377_MOESM1_ESM.xlsx]

## Sheet: Original data for Figure 1A-B
Sample	Ct value for GAPDH	Ct value for LINC00667
FHC	18.69	29.2
FHC	19.24	28.09
FHC	19.87	28.66
LoVo	18.54	24.9
LoVo	18	25.07
LoVo	19.09	25.43
HCT116	18.43	25.01
HCT116	18.92	25.18
HCT116	19.45	25.67
HT29	19.03	26.61
HT29	18.48	26.07
HT29	19.53	26.15
SW620	18.78	26.5
SW620	19.35	26.18
SW620	19.96	26.71
HCT116 shNC	18.79	24.15
HCT116 shNC	17.65	25.26
HCT116 shNC	18.28	24.7
HCT116 shLINC00667#1	18.26	26.91
HCT116 shLINC00667#1	19.45	26.72
HCT116 shLINC00667#1	18.84	27.27
HCT116 shLINC00667#2	18.2	27.35
HCT116 shLINC00667#2	18.79	26.96
HCT116 shLINC00667#2	19.29	27.44
HCT116 shLINC00667#3	19.28	27.83
HCT116 shLINC00667#3	18.8	27.21
HCT116 shLINC00667#3	19.97	27.21
LoVo shNC	18.67	25.19
LoVo shNC	19.16	26.32
LoVo shNC	18.1	25.76
LoVo shLINC00667#1	17.61	27.41
LoVo shLINC00667#1	18.3	26.83
LoVo shLINC00667#1	18.78	26.97
LoVo shLINC00667#2	17.74	27.3
LoVo shLINC00667#2	18.25	27.79
LoVo shLINC00667#2	18.86	27.31
LoVo shLINC00667#3	19.44	27.02
LoVo shLINC00667#3	18.3	27.45
LoVo shLINC00667#3	18.82	27.24
